# Supplementary material for: ﻿New species and new records of Laccaria (Agaricales, Basidiomycota) from Northern Thailand
Source: MycoKeys. 2024 Aug 7;107:189–217. doi: 10.3897/mycokeys.107.127907 (PMC11336393; doi:10.3897/mycokeys.107.127907)
Supplement: XML Treatment for Laccaria pseudoalba [file mycokeys.107.127907-treatment1.xml]

<!DOCTYPE tp:taxon-treatment
  PUBLIC "-//TaxonX//DTD Taxonomic Treatment Publishing DTD v0 20100105//EN" "tax-treatment-NSO.dtd">
<tp:taxon-treatment xmlns:tp="http://www.plazi.org/taxpub"><tp:treatment-meta><kwd-group><label>Taxon classification</label><kwd>
                <named-content content-type="kingdom">Fungi</named-content>
              </kwd><kwd>
                <named-content content-type="order">Agaricales</named-content>
              </kwd><kwd>
                <named-content content-type="family">Hydnangiaceae</named-content>
              </kwd></kwd-group><mixed-citation publication-type="journal"><person-group><name><surname>Tang</surname><given-names>Song-Ming</given-names></name><name><surname>Vadthanarat</surname><given-names>Santhiti</given-names></name><name><surname>Raghoonundon</surname><given-names>Bhavesh</given-names></name><name><surname>Luo</surname><given-names>Zong-Long</given-names></name><name><surname>Zhu</surname><given-names>Xin-Yu</given-names></name><name><surname>Yu</surname><given-names>Feng-Ming</given-names></name><name><surname>He</surname><given-names>Jun</given-names></name><name><surname>Li</surname><given-names>Shu-Hong</given-names></name></person-group><article-title>﻿New species and new records of <italic><tp:taxon-name><tp:taxon-name-part taxon-name-part-type="genus" reg="Laccaria">Laccaria</tp:taxon-name-part></tp:taxon-name></italic> (<tp:taxon-name><tp:taxon-name-part taxon-name-part-type="order">Agaricales</tp:taxon-name-part></tp:taxon-name>, <tp:taxon-name><tp:taxon-name-part taxon-name-part-type="phylum">Basidiomycota</tp:taxon-name-part></tp:taxon-name>) from Northern Thailand</article-title><source>MycoKeys</source><day>07</day><month>08</month><year>2024</year><volume>107</volume><fpage>189</fpage><lpage>217</lpage><pub-id pub-id-type="doi">10.3897/mycokeys.107.127907</pub-id></mixed-citation></tp:treatment-meta><tp:nomenclature><label>﻿</label><tp:taxon-name>
              <object-id xmlns:xlink="http://www.w3.org/1999/xlink" content-type="arpha" xlink:type="simple">FDA1759E-DEDC-548F-B30C-DC2E62BFA05F</object-id>
              <tp:taxon-name-part taxon-name-part-type="genus" reg="Laccaria">Laccaria</tp:taxon-name-part>
              <tp:taxon-name-part taxon-name-part-type="species" reg="pseudoalba">pseudoalba</tp:taxon-name-part>
              <object-id xmlns:xlink="http://www.w3.org/1999/xlink" content-type="mycobank" xlink:type="simple">844144</object-id>
            </tp:taxon-name><tp:taxon-authority>S.M Tang &amp; S.H. Li</tp:taxon-authority><tp:taxon-status xmlns:xlink="http://www.w3.org/1999/xlink" xlink:type="simple">sp. nov.</tp:taxon-status><xref ref-type="fig" rid="F3">Figs 3</xref><xref ref-type="fig" rid="F4">, 4</xref><xref ref-type="fig" rid="F5">, 5</xref><xref ref-type="fig" rid="F12">, 12</xref></tp:nomenclature><tp:treatment-sec sec-type="etymology" id="SECID0ECDCI"><title>Etymology.</title><p>The epithet “pseudoalba” refers to its similarity to <italic><tp:taxon-name><tp:taxon-name-part taxon-name-part-type="genus" reg="Laccaria">L.</tp:taxon-name-part><tp:taxon-name-part taxon-name-part-type="species" reg="alba">alba</tp:taxon-name-part></tp:taxon-name></italic> in their small basidiomata and orange-white to pale orange pileus.</p></tp:treatment-sec><tp:treatment-sec sec-type="Holotype" id="SECID0E3DCI"><title>Holotype.</title><p>Thailand. Chiang Mai Province: Mae On district, Huay Keaw subdistrict, Pox village, <named-content xmlns:xlink="http://www.w3.org/1999/xlink" content-type="dwc:verbatimCoordinates" xlink:type="simple"><named-content content-type="geo-json" specific-use="{&#34;type&#34;:&#34;Point&#34;,&#34;coordinates&#34;:[99.297250,18.732111]}" id="NCID0EFECI" xlink:type="simple">18°43'55.6"N, 99°17'50.1"E</named-content></named-content>, elevation 789 m., 6 September 2020, S. M. Tang, 2020090608 (<named-content xmlns:xlink="http://www.w3.org/1999/xlink" content-type="dwc:institutional_code" xlink:title="Mae Fah Luang University Herbarium" xlink:href="http://grbio.org/institution/mae-fah-laung-university" xlink:type="simple">MFLU</named-content> 22-0106).</p></tp:treatment-sec><tp:treatment-sec sec-type="description" id="SECID0EPECI"><title>Description.</title><p>Basidiomata small. Pileus 9–15 mm in diam., convex to applanate, hemispherical, applanate to plano-concave, pale orange (5A2–3, 6A2–3), orange-white (5A2–3, 6A2–3), when dry moisture loss of moisture or with age becoming whitish, clearly striate on the surface; umbo when young, becoming papilla to abrupt papilla with age; margin inflexed, sometime reflexed; context thin, 1–2 mm, pale orange (5A2–3), unchanging. Lamellae distant, arcuate, adnate with decurrent tooth, orange white (5A2–3, 6A2–3) when young, become pale orange with age, 3–4 mm in height; lamella edge even or entire, sometime undate; lamellulae in 3–4 tiers. Stipe 28.0–41.1 × 1.8–2.7 mm, cylindrical, central, equal with an enlarged base and nearly subclavate, pale (7–8A6) to pastel red (7A4–5, 8A4–5), smooth, basal mycelium white (1A1); stipe context stuffed, pastel red. Odor and taste not observed.</p><p>Basidia 29–38 × 9–13 μm, (mean length = 32 ± 2.5, mean width = 11 ± 1.2), clavate, mostly 4-spored, rarely 2-spored, sterigmata 5–8 μm × 2–3 μm, (mean length = 6.0 ± 1.22, mean width = 2.4 ± 0.45). Basidiospores (excluding ornamentation) [150/3/2] (6.0–) 7.1–11.0 (–12.0) × (6.5–) 7.0–10.4 (–10.9) μm, (mean length = 8.9 ± 0.83, mean width = 8.4 ± 0.71), Q = 1.00–1.36, Q<sub>m</sub> = 1.08 ± 0.07, globose to subglobose, hyaline, echinulate, spines 2–3 μm long, ca. 1–2 μm wide at the base, crowded. Cheilocystidia 20–31 × 6–9 μm, (mean length = 25 ± 3.5, mean width = 7 ± 1.0), narrowly clavate, thin-walled, colorless and hyaline, abundant. Pleurocystidia 15–31 × 6–8 μm, (mean length = 21 ± 4.2, mean width = 7 ± 0.8), narrowly clavate to subclavate, flexuose or mucronate, thin-walled, hyaline, abundant. Lamellar trama 50–70 μm thick, regular, composed of slightly thick-walled, filamentous hyphae 2–8 μm wide. Lamellar edge more in number of sterile basidia. Subhymenium 7–10 μm thick, tightly interwoven, fusiform or irregular cells, 5–8 × 3–4 μm, (mean length = 7 ± 0.8, mean width = 3.6 ± 0.5). Pileipellis 70–100 μm thick, orange hyaline in KOH, composed of appressed, parallel, simply septate, thin-walled, cylindrical, filamentous hyphae 4–6 μm wide, colorless and hyaline. Stipitipellis composed of appressed, parallel, simply septate, thick-walled, hyphae 3–7 μm wide; stipe trama composed of longitudinally arranged, pastel red in KOH, clavate terminal cells, infrequently branching, septate, thick-walled, hyphae hyaline 3–10 μm wide. Caulocystidia not seen. Clamp present at some septa in pileipellis, lamellae and stipitipellis.</p></tp:treatment-sec><tp:treatment-sec sec-type="habitat" id="SECID0EYECI"><title>Habitat and phenology.</title><p>Scattered, gregarious, or caespitose on the ground in the <italic><tp:taxon-name><tp:taxon-name-part taxon-name-part-type="genus" reg="Fagus">Fagus</tp:taxon-name-part></tp:taxon-name></italic> and <italic><tp:taxon-name><tp:taxon-name-part taxon-name-part-type="genus" reg="Dipterocarpus">Dipterocarpus</tp:taxon-name-part></tp:taxon-name></italic>.</p></tp:treatment-sec><tp:treatment-sec sec-type="material" id="SECID0EMFCI"><title>Additional specimens examined.</title><p>Thailand. Chiang Mai Province: Mae On District, Huay Keaw Sub-district, elevation 799 m. 6 September 2020, S. M. Tang, HKAS110664; ibid., 6 September 2020, S. M. Tang, HKAS110663.</p></tp:treatment-sec><tp:treatment-sec sec-type="notes" id="SECID0ERFCI"><title>Notes.</title><p>In our single gene (Fig. <xref ref-type="fig" rid="F1">1</xref>) phylogenetic analysis, the phylogenetic position of <italic><tp:taxon-name><tp:taxon-name-part taxon-name-part-type="genus" reg="Laccaria">L.</tp:taxon-name-part><tp:taxon-name-part taxon-name-part-type="species" reg="fengkaiensis">fengkaiensis</tp:taxon-name-part></tp:taxon-name></italic>, <italic><tp:taxon-name><tp:taxon-name-part taxon-name-part-type="genus" reg="Laccaria">L.</tp:taxon-name-part><tp:taxon-name-part taxon-name-part-type="species" reg="prava">prava</tp:taxon-name-part></tp:taxon-name></italic>, <italic><tp:taxon-name><tp:taxon-name-part taxon-name-part-type="genus" reg="Laccaria">L.</tp:taxon-name-part><tp:taxon-name-part taxon-name-part-type="species" reg="vinaceoavellanea">vinaceoavellanea</tp:taxon-name-part></tp:taxon-name></italic>, <italic><tp:taxon-name><tp:taxon-name-part taxon-name-part-type="genus" reg="Laccaria">L.</tp:taxon-name-part><tp:taxon-name-part taxon-name-part-type="species" reg="violaceotincta">violaceotincta</tp:taxon-name-part></tp:taxon-name></italic>, <italic><tp:taxon-name><tp:taxon-name-part taxon-name-part-type="genus" reg="Laccaria">L.</tp:taxon-name-part><tp:taxon-name-part taxon-name-part-type="species" reg="umbilicata">umbilicata</tp:taxon-name-part></tp:taxon-name></italic> and <italic><tp:taxon-name><tp:taxon-name-part taxon-name-part-type="genus" reg="Laccaria">L.</tp:taxon-name-part><tp:taxon-name-part taxon-name-part-type="species" reg="yunnanensis">yunnanensis</tp:taxon-name-part></tp:taxon-name></italic>, within <italic><tp:taxon-name><tp:taxon-name-part taxon-name-part-type="genus" reg="Laccaria">L.</tp:taxon-name-part><tp:taxon-name-part taxon-name-part-type="species" reg="pseudoalba">pseudoalba</tp:taxon-name-part></tp:taxon-name></italic> is well supported (100/1.00) as monophyletic clades. However, <italic><tp:taxon-name><tp:taxon-name-part taxon-name-part-type="genus" reg="Laccaria">L.</tp:taxon-name-part><tp:taxon-name-part taxon-name-part-type="species" reg="yunnanensis">yunnanensis</tp:taxon-name-part></tp:taxon-name></italic> has bigger basidiomata (pileus 60–100 mm wide), brownish to flesh-colored pileus, and relatively bigger basidia (45–50 × 9–10 μm) (<xref ref-type="bibr" rid="B24">Popa et al. 2014</xref>). <italic><tp:taxon-name><tp:taxon-name-part taxon-name-part-type="genus" reg="Laccaria">Laccaria</tp:taxon-name-part><tp:taxon-name-part taxon-name-part-type="species" reg="vinaceoavellanea">vinaceoavellanea</tp:taxon-name-part></tp:taxon-name></italic> has vinaceous-buff pileus, and rare pileocystidia (<xref ref-type="bibr" rid="B12">Li 2020</xref>). <italic><tp:taxon-name><tp:taxon-name-part taxon-name-part-type="genus" reg="Laccaria">Laccaria</tp:taxon-name-part><tp:taxon-name-part taxon-name-part-type="species" reg="violaceotincta">violaceotincta</tp:taxon-name-part></tp:taxon-name></italic> has dark brown to reddish brown pileus and pleurocystidia absent (<xref ref-type="bibr" rid="B11">Latha and Raj 2019</xref>). <italic><tp:taxon-name><tp:taxon-name-part taxon-name-part-type="genus" reg="Laccaria">Laccaria</tp:taxon-name-part><tp:taxon-name-part taxon-name-part-type="species" reg="fengkaiensis">fengkaiensis</tp:taxon-name-part></tp:taxon-name></italic> has relatively larger basidiomata (pileus 50–90 mm), more obvious striate, stipitipellis hyphal ends are either ascending or aggregating into scattered clusters, smaller basidiospores (5.2–6.3 × 5.1–6.3 μm) and narrower basidia (30–45 × 6–8.5 μm) (<xref ref-type="bibr" rid="B12">Li 2020</xref>). <italic><tp:taxon-name><tp:taxon-name-part taxon-name-part-type="genus" reg="Laccaria">Laccaria</tp:taxon-name-part><tp:taxon-name-part taxon-name-part-type="species" reg="prava">prava</tp:taxon-name-part></tp:taxon-name></italic> has larger basidiomata (pileus 30–75 mm), presence of caulocystidia, and absence of pleurocystidia (<xref ref-type="bibr" rid="B12">Li 2020</xref>).</p><fig id="F1" position="float" orientation="portrait"><object-id xmlns:xlink="http://www.w3.org/1999/xlink" content-type="doi" xlink:type="simple">10.3897/mycokeys.107.127907.figure1</object-id><object-id xmlns:xlink="http://www.w3.org/1999/xlink" content-type="arpha" xlink:type="simple">36D9D066-F989-57BF-BFD0-E91758B06E1C</object-id><label>Figure 1.</label><caption><p>Maximum likelihood tree based on ITS1-5.8S-ITS2. Bootstrap support values ≥ 70%. The new sequences are highlighted in red, and the holotype of each species is in bold.</p></caption><graphic xmlns:xlink="http://www.w3.org/1999/xlink" xlink:href="mycokeys-107-189-g001.jpg" position="float" orientation="portrait" xlink:type="simple" id="oo_1110016.jpg"><uri content-type="original_file" xlink:type="simple">https://binary.pensoft.net/fig/1110016</uri></graphic></fig><fig id="F2" position="float" orientation="portrait"><object-id xmlns:xlink="http://www.w3.org/1999/xlink" content-type="doi" xlink:type="simple">10.3897/mycokeys.107.127907.figure2</object-id><object-id xmlns:xlink="http://www.w3.org/1999/xlink" content-type="arpha" xlink:type="simple">DDB80200-B217-5DE1-9E07-D8091D5CA8BD</object-id><label>Figure 2.</label><caption><p>Maximum likelihood phylogeny using ITS1-5.8S-ITS2, LSU, <italic>rpb</italic>2, and <italic>tef</italic>1 sequence data to identify species of <italic><tp:taxon-name><tp:taxon-name-part taxon-name-part-type="genus" reg="Laccaria">Laccaria</tp:taxon-name-part></tp:taxon-name></italic> growing on roots of <italic><tp:taxon-name><tp:taxon-name-part taxon-name-part-type="genus" reg="Mythicomyces">Mythicomyces</tp:taxon-name-part><tp:taxon-name-part taxon-name-part-type="species" reg="corneipes">corneipes</tp:taxon-name-part></tp:taxon-name></italic>. <abbrev xmlns:xlink="http://www.w3.org/1999/xlink" xlink:title="Maximum likelihood" id="ABBRID0E4LCI" xlink:type="simple">ML</abbrev> bootstrap (≥70%) and posterior probabilities (≥0.90) are indicated above branches or in front of the branch leading to each node. The new species and a new record are highlighted in red; the holotype of each species is in bold.</p></caption><graphic xmlns:xlink="http://www.w3.org/1999/xlink" xlink:href="mycokeys-107-189-g002.jpg" position="float" orientation="portrait" xlink:type="simple" id="oo_1110017.jpg"><uri content-type="original_file" xlink:type="simple">https://binary.pensoft.net/fig/1110017</uri></graphic></fig><fig id="F3" position="float" orientation="portrait"><object-id xmlns:xlink="http://www.w3.org/1999/xlink" content-type="doi" xlink:type="simple">10.3897/mycokeys.107.127907.figure3</object-id><object-id xmlns:xlink="http://www.w3.org/1999/xlink" content-type="arpha" xlink:type="simple">408EA6E1-B976-5FED-86E9-36A67500CF0E</object-id><label>Figure 3.</label><caption><p>Fresh basidiomata of <italic><tp:taxon-name><tp:taxon-name-part taxon-name-part-type="genus" reg="Laccaria">Laccaria</tp:taxon-name-part><tp:taxon-name-part taxon-name-part-type="species" reg="pseudoalba">pseudoalba</tp:taxon-name-part></tp:taxon-name></italic> (<bold>a</bold> holotype, <named-content xmlns:xlink="http://www.w3.org/1999/xlink" content-type="dwc:institutional_code" xlink:title="Mae Fah Luang University Herbarium" xlink:href="http://grbio.org/institution/mae-fah-laung-university" xlink:type="simple">MFLU</named-content> 22-0106 <bold>b, e</bold> HKAS 110664 <bold>c, d</bold> HKAS 110663). Scale bars: 5 mm. Photographs by Song-Ming Tang.</p></caption><graphic xmlns:xlink="http://www.w3.org/1999/xlink" xlink:href="mycokeys-107-189-g003.jpg" position="float" orientation="portrait" xlink:type="simple" id="oo_1110018.jpg"><uri content-type="original_file" xlink:type="simple">https://binary.pensoft.net/fig/1110018</uri></graphic></fig><fig id="F4" position="float" orientation="portrait"><object-id xmlns:xlink="http://www.w3.org/1999/xlink" content-type="doi" xlink:type="simple">10.3897/mycokeys.107.127907.figure4</object-id><object-id xmlns:xlink="http://www.w3.org/1999/xlink" content-type="arpha" xlink:type="simple">0213FCF8-A869-5033-A1AD-4384F61D63F5</object-id><label>Figure 4.</label><caption><p><italic><tp:taxon-name><tp:taxon-name-part taxon-name-part-type="genus" reg="Laccaria">Laccaria</tp:taxon-name-part><tp:taxon-name-part taxon-name-part-type="species" reg="pseudoalba">pseudoalba</tp:taxon-name-part></tp:taxon-name></italic><bold>a</bold> basidiospores <bold>b</bold> basidium and basidioles <bold>c</bold> basidia <bold>d</bold> cheilocystidia <bold>e</bold> pleurocystidia. Scale bars: 10 μm. Photographs by Song-Ming Tang.</p></caption><graphic xmlns:xlink="http://www.w3.org/1999/xlink" xlink:href="mycokeys-107-189-g004.jpg" position="float" orientation="portrait" xlink:type="simple" id="oo_1110019.jpg"><uri content-type="original_file" xlink:type="simple">https://binary.pensoft.net/fig/1110019</uri></graphic></fig><fig id="F5" position="float" orientation="portrait"><object-id xmlns:xlink="http://www.w3.org/1999/xlink" content-type="doi" xlink:type="simple">10.3897/mycokeys.107.127907.figure5</object-id><object-id xmlns:xlink="http://www.w3.org/1999/xlink" content-type="arpha" xlink:type="simple">BFD7D03A-56E0-56A0-878F-FCE0129C4364</object-id><label>Figure 5.</label><caption><p><italic><tp:taxon-name><tp:taxon-name-part taxon-name-part-type="genus" reg="Laccaria">Laccaria</tp:taxon-name-part><tp:taxon-name-part taxon-name-part-type="species" reg="pseudoalba">pseudoalba</tp:taxon-name-part></tp:taxon-name></italic><bold>A</bold> stipitipellis <bold>B</bold> pileipellis. Scale bars: 10 μm. Photographs by Song-Ming Tang.</p></caption><graphic xmlns:xlink="http://www.w3.org/1999/xlink" xlink:href="mycokeys-107-189-g005.jpg" position="float" orientation="portrait" xlink:type="simple" id="oo_1110020.jpg"><uri content-type="original_file" xlink:type="simple">https://binary.pensoft.net/fig/1110020</uri></graphic></fig><p><italic><tp:taxon-name><tp:taxon-name-part taxon-name-part-type="genus" reg="Laccaria">Laccaria</tp:taxon-name-part><tp:taxon-name-part taxon-name-part-type="species" reg="pseudoalba">pseudoalba</tp:taxon-name-part></tp:taxon-name></italic> can be confused with <italic><tp:taxon-name><tp:taxon-name-part taxon-name-part-type="genus" reg="Laccaria">Laccaria</tp:taxon-name-part><tp:taxon-name-part taxon-name-part-type="species" reg="alba">alba</tp:taxon-name-part></tp:taxon-name></italic> Zhu L. Yang &amp; Lan Wang due to their similar orange-white to whitish basidiomata. However, <italic><tp:taxon-name><tp:taxon-name-part taxon-name-part-type="genus" reg="Laccaria">L.</tp:taxon-name-part><tp:taxon-name-part taxon-name-part-type="species" reg="alba">alba</tp:taxon-name-part></tp:taxon-name></italic> has white to whitish stipe while <italic><tp:taxon-name><tp:taxon-name-part taxon-name-part-type="genus" reg="Laccaria">L.</tp:taxon-name-part><tp:taxon-name-part taxon-name-part-type="species" reg="pseudoalba">pseudoalba</tp:taxon-name-part></tp:taxon-name></italic> has pale to pastel red stipe, relatively thicker pileipellis (30–75 μm), absent pleurocystidia, narrower cheilocystidia (4–6 μm), and present clavate, hyaline caulocystidia (<xref ref-type="bibr" rid="B36">Wang et al. 2004</xref>).</p></tp:treatment-sec><tp:treatment-sec><!--Section generated to contain objects referenced in tp:taxon-treatment.--><fig id="F12" position="float" orientation="portrait"><object-id xmlns:xlink="http://www.w3.org/1999/xlink" content-type="doi" xlink:type="simple">10.3897/mycokeys.107.127907.figure12</object-id><object-id xmlns:xlink="http://www.w3.org/1999/xlink" content-type="arpha" xlink:type="simple">7566DA64-1D66-53E7-880D-CD5E04F30C13</object-id><label>Figure 12.</label><caption><p><italic><tp:taxon-name><tp:taxon-name-part taxon-name-part-type="genus" reg="Laccaria">Laccaria</tp:taxon-name-part><tp:taxon-name-part taxon-name-part-type="species" reg="yunnanensis">yunnanensis</tp:taxon-name-part></tp:taxon-name></italic><bold>a–d</bold> basidiomata (<bold>a, b</bold> HKAS 110638 <bold>c</bold> HKAS 110631 <bold>d</bold> HKAS 110630). Scale bars: 1 cm. Photographs by Song-Ming Tang.</p></caption><graphic xmlns:xlink="http://www.w3.org/1999/xlink" xlink:href="mycokeys-107-189-g012.jpg" position="float" orientation="portrait" xlink:type="simple" id="oo_1110027.jpg"><uri content-type="original_file" xlink:type="simple">https://binary.pensoft.net/fig/1110027</uri></graphic></fig></tp:treatment-sec><ref-list><ref id="B24"><mixed-citation xmlns:xlink="http://www.w3.org/1999/xlink" xlink:type="simple"><person-group><name name-style="western"><surname>Popa</surname><given-names>F</given-names></name><name name-style="western"><surname>Rexer</surname><given-names>KH</given-names></name><name name-style="western"><surname>Donges</surname><given-names>K</given-names></name><name name-style="western"><surname>Yang</surname><given-names>ZL</given-names></name><name name-style="western"><surname>Kost</surname><given-names>G</given-names></name></person-group> (<year>2014</year>) <article-title>Three new <italic><tp:taxon-name><tp:taxon-name-part taxon-name-part-type="genus">Laccaria</tp:taxon-name-part></tp:taxon-name></italic> species from Southwest (Yunnan).</article-title><source>Mycological Progress</source><volume>13</volume>(<issue>4</issue>): <fpage>998</fpage>. <ext-link xlink:href="10.1007/s11557-014-0998-7" ext-link-type="doi" xlink:type="simple">https://doi.org/10.1007/s11557-014-0998-7</ext-link></mixed-citation></ref><ref id="B12"><mixed-citation xmlns:xlink="http://www.w3.org/1999/xlink" xlink:type="simple"><person-group><name name-style="western"><surname>Li</surname><given-names>F</given-names></name></person-group> (<year>2020</year>) <article-title>Two new species of <italic><tp:taxon-name><tp:taxon-name-part taxon-name-part-type="genus">Laccaria</tp:taxon-name-part></tp:taxon-name></italic> from South China, with a note on <italic><tp:taxon-name><tp:taxon-name-part taxon-name-part-type="genus">Hodophilus</tp:taxon-name-part><tp:taxon-name-part taxon-name-part-type="species">glaberipes</tp:taxon-name-part></tp:taxon-name></italic>.</article-title><source>Mycological Progress</source><volume>19</volume>(<issue>5</issue>): <fpage>525</fpage>–<lpage>539</lpage>. <ext-link xlink:href="10.1007/s11557-020-01573-9" ext-link-type="doi" xlink:type="simple">https://doi.org/10.1007/s11557-020-01573-9</ext-link></mixed-citation></ref><ref id="B11"><mixed-citation xmlns:xlink="http://www.w3.org/1999/xlink" xlink:type="simple"><person-group><name name-style="western"><surname>Latha</surname><given-names>KD</given-names></name><name name-style="western"><surname>Raj</surname><given-names>KA</given-names></name></person-group> (<year>2019</year>) <article-title><italic><tp:taxon-name><tp:taxon-name-part taxon-name-part-type="genus">Laccaria</tp:taxon-name-part><tp:taxon-name-part taxon-name-part-type="species">violaceotincta</tp:taxon-name-part></tp:taxon-name></italic>: A new species from tropical India based on morphology and molecular phylogeny.</article-title><source>Phytotaxa</source><volume>392</volume>(<issue>2</issue>): <fpage>140</fpage>–<lpage>146</lpage>. <ext-link xlink:href="10.11646/phytotaxa.392.2.3" ext-link-type="doi" xlink:type="simple">https://doi.org/10.11646/phytotaxa.392.2.3</ext-link></mixed-citation></ref><ref id="B36"><mixed-citation xmlns:xlink="http://www.w3.org/1999/xlink" xlink:type="simple"><person-group><name name-style="western"><surname>Wang</surname><given-names>L</given-names></name><name name-style="western"><surname>Yang</surname><given-names>ZL</given-names></name><name name-style="western"><surname>Liu</surname><given-names>JH</given-names></name></person-group> (<year>2004</year>) <article-title>Two new species of <italic><tp:taxon-name><tp:taxon-name-part taxon-name-part-type="genus">Laccaria</tp:taxon-name-part></tp:taxon-name></italic> (<tp:taxon-name><tp:taxon-name-part taxon-name-part-type="class">Basidiomycetes</tp:taxon-name-part></tp:taxon-name>) from China.</article-title><source>Nova Hedwigia</source><volume>79</volume>(<issue>3–4</issue>): <fpage>511</fpage>–<lpage>517</lpage>. <ext-link xlink:href="10.1127/0029-5035/2004/0079-0511" ext-link-type="doi" xlink:type="simple">https://doi.org/10.1127/0029-5035/2004/0079-0511</ext-link></mixed-citation></ref></ref-list></tp:taxon-treatment>
