# Supplementary material for: ﻿New species and new records of Laccaria (Agaricales, Basidiomycota) from Northern Thailand
Source: MycoKeys. 2024 Aug 7;107:189–217. doi: 10.3897/mycokeys.107.127907 (PMC11336393; doi:10.3897/mycokeys.107.127907)
Supplement: XML Treatment for Laccaria subroseoalbescens [file mycokeys.107.127907-treatment2.xml]

<!DOCTYPE tp:taxon-treatment
  PUBLIC "-//TaxonX//DTD Taxonomic Treatment Publishing DTD v0 20100105//EN" "tax-treatment-NSO.dtd">
<tp:taxon-treatment xmlns:tp="http://www.plazi.org/taxpub"><tp:treatment-meta><kwd-group><label>Taxon classification</label><kwd>
                <named-content content-type="kingdom">Fungi</named-content>
              </kwd><kwd>
                <named-content content-type="order">Agaricales</named-content>
              </kwd><kwd>
                <named-content content-type="family">Hydnangiaceae</named-content>
              </kwd></kwd-group><mixed-citation publication-type="journal"><person-group><name><surname>Tang</surname><given-names>Song-Ming</given-names></name><name><surname>Vadthanarat</surname><given-names>Santhiti</given-names></name><name><surname>Raghoonundon</surname><given-names>Bhavesh</given-names></name><name><surname>Luo</surname><given-names>Zong-Long</given-names></name><name><surname>Zhu</surname><given-names>Xin-Yu</given-names></name><name><surname>Yu</surname><given-names>Feng-Ming</given-names></name><name><surname>He</surname><given-names>Jun</given-names></name><name><surname>Li</surname><given-names>Shu-Hong</given-names></name></person-group><article-title>﻿New species and new records of <italic><tp:taxon-name><tp:taxon-name-part taxon-name-part-type="genus" reg="Laccaria">Laccaria</tp:taxon-name-part></tp:taxon-name></italic> (<tp:taxon-name><tp:taxon-name-part taxon-name-part-type="order">Agaricales</tp:taxon-name-part></tp:taxon-name>, <tp:taxon-name><tp:taxon-name-part taxon-name-part-type="phylum">Basidiomycota</tp:taxon-name-part></tp:taxon-name>) from Northern Thailand</article-title><source>MycoKeys</source><day>07</day><month>08</month><year>2024</year><volume>107</volume><fpage>189</fpage><lpage>217</lpage><pub-id pub-id-type="doi">10.3897/mycokeys.107.127907</pub-id></mixed-citation></tp:treatment-meta><tp:nomenclature><label>﻿</label><tp:taxon-name>
              <object-id xmlns:xlink="http://www.w3.org/1999/xlink" content-type="arpha" xlink:type="simple">379B9AEB-3B92-52FB-809A-22049472A2F6</object-id>
              <tp:taxon-name-part taxon-name-part-type="genus" reg="Laccaria">Laccaria</tp:taxon-name-part>
              <tp:taxon-name-part taxon-name-part-type="species" reg="subroseoalbescens">subroseoalbescens</tp:taxon-name-part>
              <object-id xmlns:xlink="http://www.w3.org/1999/xlink" content-type="mycobank" xlink:type="simple">853964</object-id>
            </tp:taxon-name><tp:taxon-authority>S.M. Tang &amp; S.H. Li</tp:taxon-authority><tp:taxon-status xmlns:xlink="http://www.w3.org/1999/xlink" xlink:type="simple">sp. nov.</tp:taxon-status><xref ref-type="fig" rid="F6">Figs 6</xref><xref ref-type="fig" rid="F7">, 7</xref><xref ref-type="fig" rid="F8">, 8</xref><xref ref-type="fig" rid="F15">, 15</xref></tp:nomenclature><tp:treatment-sec sec-type="etymology" id="SECID0ETSCI"><title>Etymology.</title><p>The epithet “<italic><tp:taxon-name><tp:taxon-name-part taxon-name-part-type="genus" reg="Laccaria"/><tp:taxon-name-part taxon-name-part-type="species" reg="subroseoalbescens">subroseoalbescens</tp:taxon-name-part></tp:taxon-name></italic>” refers to its similarity to <italic><tp:taxon-name><tp:taxon-name-part taxon-name-part-type="genus" reg="Laccaria">L.</tp:taxon-name-part><tp:taxon-name-part taxon-name-part-type="species" reg="roseoalbescens">roseoalbescens</tp:taxon-name-part></tp:taxon-name></italic> in their pale orange to greyish orange and clearly striate on the pileus surface.</p></tp:treatment-sec><tp:treatment-sec sec-type="Holotype" id="SECID0EOTCI"><title>Holotype.</title><p>Thailand. Chiang Rai Province: Thasud, Muang District, Mae Fah Luang University Park, elevation 488 m, dominated by <italic><tp:taxon-name><tp:taxon-name-part taxon-name-part-type="genus" reg="Dipterocarpus">Dipterocarpus</tp:taxon-name-part></tp:taxon-name></italic> sp., 10 August 2020, OR1663 (MFLU23-0339).</p><p>Basidiomata small. Pileus 2–8 mm in diam., plano-concave to concave, glabrous, pale yellow (4A3), light yellow (4A4), pale orange (5A3) to greyish orange (5A4), light orange at center, becoming paler towards the margin, without umbo, when loss of moisture or with age becoming whitish, clearly striate on the surface; context thin, below 1 mm, pale orange (5A2–3), unchanging. Lamellae distant, arcuate, adnate with decurrent tooth, pale pink (6–7A2), 1–2 mm in height; lamella edge even or entire, sometime undate; lamellulae in 2–3 tiers. Lamellae pale pink (6–7A2) to bright flesh-pink, 1.2 mm diam., subdecurrent or decurrent, thick, regular, close. Stipe 5.0–13.0 × 0.8–1.7 mm, cylindrical, central or eccentric, equal with an enlarged base and nearly subclavate, pale pink (7A2) to light orange (6A5), concolorous with pileus, becoming whitish after loss of moisture or with age, smooth; stipe context stuffed, pale orange. Odor and taste not observed.</p><fig id="F6" position="float" orientation="portrait"><object-id xmlns:xlink="http://www.w3.org/1999/xlink" content-type="doi" xlink:type="simple">10.3897/mycokeys.107.127907.figure6</object-id><object-id xmlns:xlink="http://www.w3.org/1999/xlink" content-type="arpha" xlink:type="simple">830DB795-ABB9-5A87-B6CF-673A4C0DF5FE</object-id><label>Figure 6.</label><caption><p>Fresh basidiomata of <italic><tp:taxon-name><tp:taxon-name-part taxon-name-part-type="genus" reg="Laccaria">Laccaria</tp:taxon-name-part><tp:taxon-name-part taxon-name-part-type="species" reg="subroseoalbescens">subroseoalbescens</tp:taxon-name-part></tp:taxon-name></italic> (holotype <bold>a, c</bold> OR 1663, MFLU23-0339 <bold>b, d</bold> OR 1664, MFLU23-0340). Scale bars: 1 cm.</p></caption><graphic xmlns:xlink="http://www.w3.org/1999/xlink" xlink:href="mycokeys-107-189-g006.jpg" position="float" orientation="portrait" xlink:type="simple" id="oo_1110021.jpg"><uri content-type="original_file" xlink:type="simple">https://binary.pensoft.net/fig/1110021</uri></graphic></fig><p>Basidia 30–46 × 8–14 μm, av. 38 ± 4.1 × 13.8 ± 1.3 μm, clavate, mostly 4–spored, rarely 2–spored; sterigmata 6–14 μm × 2–4 μm, av. 8.5 ± 2.9 × 3.3 ± 0.8 μm. Basidiospores [78/2/2] 7.0–8.9 × 6.8–9.0 μm, av. 8.3 ± 0.6 × 7.8 ± 0.6 μm, Q<sub>m</sub> = 1–1.3, Q<sub>av</sub>. = 1.1 ± 0.08, globose, hyaline; echinulate spines 2–3 × 1–2 μm, crowded. Cheilocystidia 23–37 × 4–8 μm, av. 34 ± 8.5 × 6.5 ± 1.5 μm, narrowly clavate, thin-walled, colorless and hyaline, abundant. Pleurocystidia 36–59 × 5–8 μm, av. 48 ± 7.6 × 6.5 ± 1.3 μm, subclavate, narrowly clavate, flexuose or mucronate, thin-walled, hyaline hyphae. Lamellar edge more in number of sterile basidia, composed of clavate, cylindrical inflated cells 11–23 × 8–15 μm, thin-walled, colorless, similar to basidioles in shape. Subhymenium 10–24 μm thick, tightly interwoven, fusiform or irregular cells, 4–7 × 5–6 μm. Lamellar trama 74–90 μm thick, regular, composed of slightly thick-walled, filamentous hyphae 2–5 μm wide. Pileipellis 60–90 μm thick, colorless hyaline in KOH, composed of appressed, parallel, simply septate, thin-walled, cylindrical, filamentous hyphae 7–11 μm wide, colorless and hyaline. Stipitipellis composed of appressed, parallel, simply septate, thick-walled, hyphae 3–5 μm wide; stipe trama composed of longitudinally arranged, pastel red in KOH, clavate terminal cells, infrequently branching, septate. Caulocystidia abundant, flexuose, thin-walled, hyaline hyphae, 4–5 μm wide. Clamp present at some septa in pileipellis, lamellae and stipitipellis.</p><fig id="F7" position="float" orientation="portrait"><object-id xmlns:xlink="http://www.w3.org/1999/xlink" content-type="doi" xlink:type="simple">10.3897/mycokeys.107.127907.figure7</object-id><object-id xmlns:xlink="http://www.w3.org/1999/xlink" content-type="arpha" xlink:type="simple">63916403-6BB0-5259-8615-CD02DF47875F</object-id><label>Figure 7.</label><caption><p><italic><tp:taxon-name><tp:taxon-name-part taxon-name-part-type="genus" reg="Laccaria">Laccaria</tp:taxon-name-part><tp:taxon-name-part taxon-name-part-type="species" reg="subroseoalbescens">subroseoalbescens</tp:taxon-name-part></tp:taxon-name></italic> (OR1663, MFLU23-0339) <bold>a</bold> basidia <bold>b</bold> cheilocystidia <bold>c</bold> pleurocystidia <bold>d</bold> basidiospores. Scale bars: 10 μm.</p></caption><graphic xmlns:xlink="http://www.w3.org/1999/xlink" xlink:href="mycokeys-107-189-g007.jpg" position="float" orientation="portrait" xlink:type="simple" id="oo_1110022.jpg"><uri content-type="original_file" xlink:type="simple">https://binary.pensoft.net/fig/1110022</uri></graphic></fig></tp:treatment-sec><tp:treatment-sec sec-type="habitat" id="SECID0E5VCI"><title>Habitat and phenology.</title><p>Scattered on the ground in subtropical forests of <italic><tp:taxon-name><tp:taxon-name-part taxon-name-part-type="genus" reg="Dipterocarpus">Dipterocarpus</tp:taxon-name-part></tp:taxon-name></italic>.</p><fig id="F8" position="float" orientation="portrait"><object-id xmlns:xlink="http://www.w3.org/1999/xlink" content-type="doi" xlink:type="simple">10.3897/mycokeys.107.127907.figure8</object-id><object-id xmlns:xlink="http://www.w3.org/1999/xlink" content-type="arpha" xlink:type="simple">FCE18696-2860-568A-AFAD-669BC8D050F3</object-id><label>Figure 8.</label><caption><p><italic><tp:taxon-name><tp:taxon-name-part taxon-name-part-type="genus" reg="Laccaria">Laccaria</tp:taxon-name-part><tp:taxon-name-part taxon-name-part-type="species" reg="subroseoalbescens">subroseoalbescens</tp:taxon-name-part></tp:taxon-name></italic> (OR1663, MFLU23-0339) <bold>A</bold> pileipellis <bold>B</bold> stipitipellis. Scale bars: 10 μm. Photographs by Song-Ming Tang.</p></caption><graphic xmlns:xlink="http://www.w3.org/1999/xlink" xlink:href="mycokeys-107-189-g008.jpg" position="float" orientation="portrait" xlink:type="simple" id="oo_1110023.jpg"><uri content-type="original_file" xlink:type="simple">https://binary.pensoft.net/fig/1110023</uri></graphic></fig></tp:treatment-sec><tp:treatment-sec sec-type="material" id="SECID0EHXCI"><title>Additional specimens examined.</title><p>Thailand. Chiang Rai Province: Thasud, Muang District, Mae Fah Luang University, 10 August 2020, elev. 489 m, OR1664 (MFLU23-0340).</p></tp:treatment-sec><tp:treatment-sec sec-type="notes" id="SECID0EMXCI"><title>Notes.</title><p>In single gene (Fig. <xref ref-type="fig" rid="F1">1</xref>) phylogenetic analysis, <italic><tp:taxon-name><tp:taxon-name-part taxon-name-part-type="genus" reg="Laccaria">L.</tp:taxon-name-part><tp:taxon-name-part taxon-name-part-type="species" reg="subroseoalbescens">subroseoalbescens</tp:taxon-name-part></tp:taxon-name></italic> is closely related to <italic><tp:taxon-name><tp:taxon-name-part taxon-name-part-type="genus" reg="Laccaria">L.</tp:taxon-name-part><tp:taxon-name-part taxon-name-part-type="species" reg="pseudoalba">pseudoalba.</tp:taxon-name-part></tp:taxon-name></italic> However, <italic><tp:taxon-name><tp:taxon-name-part taxon-name-part-type="genus" reg="Laccaria">L.</tp:taxon-name-part><tp:taxon-name-part taxon-name-part-type="species" reg="pseudoalba">pseudoalba</tp:taxon-name-part></tp:taxon-name></italic> has a pale orange to orange white pileus, and larger basidiospores 7.1–11.0 × 7.0–10.4 μm, shorter basidia sterigmata (5–8 μm × 2–3 μm).</p><p><italic><tp:taxon-name><tp:taxon-name-part taxon-name-part-type="genus" reg="Laccaria">Laccaria</tp:taxon-name-part><tp:taxon-name-part taxon-name-part-type="species" reg="acanthospora">acanthospora</tp:taxon-name-part></tp:taxon-name></italic> A.W. Wilson &amp; G.M. Muell., <italic><tp:taxon-name><tp:taxon-name-part taxon-name-part-type="genus" reg="Laccaria">L.</tp:taxon-name-part><tp:taxon-name-part taxon-name-part-type="species" reg="ambigua">ambigua</tp:taxon-name-part></tp:taxon-name></italic> K. Hosaka, A.W. Wilson &amp; G.M. Mueller, and <italic><tp:taxon-name><tp:taxon-name-part taxon-name-part-type="genus" reg="Laccaria">L.</tp:taxon-name-part><tp:taxon-name-part taxon-name-part-type="species" reg="negrimarginata">negrimarginata</tp:taxon-name-part></tp:taxon-name></italic> A.W. Wilson &amp; G.M. Mueller have similar small basidiomata (pileus ≤ 15 mm) as <italic><tp:taxon-name><tp:taxon-name-part taxon-name-part-type="genus" reg="Laccaria">L.</tp:taxon-name-part><tp:taxon-name-part taxon-name-part-type="species" reg="subroseoalbescens">subroseoalbescens</tp:taxon-name-part></tp:taxon-name></italic>. However, <italic><tp:taxon-name><tp:taxon-name-part taxon-name-part-type="genus" reg="Laccaria">L.</tp:taxon-name-part><tp:taxon-name-part taxon-name-part-type="species" reg="acanthospora">acanthospora</tp:taxon-name-part></tp:taxon-name></italic> has orange pileus, relatively longer spines (2–6 μm) on the basidiospores, and longer basidia (40–56 × 10–14 μm) (<xref ref-type="bibr" rid="B39">Wilson et al. 2013</xref>). <italic><tp:taxon-name><tp:taxon-name-part taxon-name-part-type="genus" reg="Laccaria">Laccaria</tp:taxon-name-part><tp:taxon-name-part taxon-name-part-type="species" reg="ambigua">ambigua</tp:taxon-name-part></tp:taxon-name></italic> has orange-brown basidiomata, without the striates on the pileus margin, and stipe orange-brown to ochraceous buff (<xref ref-type="bibr" rid="B40">Wilson et al. 2017</xref>). <italic><tp:taxon-name><tp:taxon-name-part taxon-name-part-type="genus" reg="Laccaria">Laccaria</tp:taxon-name-part><tp:taxon-name-part taxon-name-part-type="species" reg="negrimarginata">negrimarginata</tp:taxon-name-part></tp:taxon-name></italic> has dark blackish brown to dark brown pileus and stipe, fibrillose to appressed squamulose on the pileus surface (<xref ref-type="bibr" rid="B39">Wilson et al. 2013</xref>).</p><p><italic><tp:taxon-name><tp:taxon-name-part taxon-name-part-type="genus" reg="Laccaria">Laccaria</tp:taxon-name-part><tp:taxon-name-part taxon-name-part-type="species" reg="indohimalayana">indohimalayana</tp:taxon-name-part></tp:taxon-name></italic> K. Das, I. Bera &amp; Vizzini and <italic><tp:taxon-name><tp:taxon-name-part taxon-name-part-type="genus" reg="Laccaria">L.</tp:taxon-name-part><tp:taxon-name-part taxon-name-part-type="species" reg="roseoalbescens">roseoalbescens</tp:taxon-name-part></tp:taxon-name></italic> T.J. Baroni, Montoya &amp; Bandala are similar to <italic><tp:taxon-name><tp:taxon-name-part taxon-name-part-type="genus" reg="Laccaria">L.</tp:taxon-name-part><tp:taxon-name-part taxon-name-part-type="species" reg="subroseoalbescens">subroseoalbescens</tp:taxon-name-part></tp:taxon-name></italic> in their sharing a light yellow basidiomata. However, <italic><tp:taxon-name><tp:taxon-name-part taxon-name-part-type="genus" reg="Laccaria">L.</tp:taxon-name-part><tp:taxon-name-part taxon-name-part-type="species" reg="indohimalayana">indohimalayana</tp:taxon-name-part></tp:taxon-name></italic> doesn’t have cheilocystidia and pleurocystidia, and is clearly separated in the phylogeny (<xref ref-type="bibr" rid="B37">Wang et al. 2019</xref>). <italic><tp:taxon-name><tp:taxon-name-part taxon-name-part-type="genus" reg="Laccaria">Laccaria</tp:taxon-name-part><tp:taxon-name-part taxon-name-part-type="species" reg="roseoalbescens">roseoalbescens</tp:taxon-name-part></tp:taxon-name></italic> has larger pileus (7–29 mm), and shorter echinae (1–2.5 μm) (<xref ref-type="bibr" rid="B17">Montoya et al. 2015</xref>).</p></tp:treatment-sec><tp:treatment-sec><!--Section generated to contain objects referenced in tp:taxon-treatment.--><fig id="F15" position="float" orientation="portrait"><object-id xmlns:xlink="http://www.w3.org/1999/xlink" content-type="doi" xlink:type="simple">10.3897/mycokeys.107.127907.figure15</object-id><object-id xmlns:xlink="http://www.w3.org/1999/xlink" content-type="arpha" xlink:type="simple">3FE716C9-9297-5ECB-A634-858DC2E825B3</object-id><label>Figure 15.</label><caption><p>Characteristics of basidiospores ornamentations <bold>a, b</bold><italic><tp:taxon-name><tp:taxon-name-part taxon-name-part-type="genus" reg="Laccaria">Laccaria</tp:taxon-name-part><tp:taxon-name-part taxon-name-part-type="species" reg="pseudoalba">pseudoalba</tp:taxon-name-part></tp:taxon-name></italic><bold>c, d</bold><italic><tp:taxon-name><tp:taxon-name-part taxon-name-part-type="genus" reg="Laccaria">Laccaria</tp:taxon-name-part><tp:taxon-name-part taxon-name-part-type="species" reg="subroseoalbescens">subroseoalbescens</tp:taxon-name-part></tp:taxon-name></italic><bold>e–g</bold><italic><tp:taxon-name><tp:taxon-name-part taxon-name-part-type="genus" reg="Laccaria">Laccaria</tp:taxon-name-part><tp:taxon-name-part taxon-name-part-type="species" reg="umbilicata">umbilicata</tp:taxon-name-part></tp:taxon-name></italic><bold>h–i</bold><italic><tp:taxon-name><tp:taxon-name-part taxon-name-part-type="genus" reg="Laccaria">Laccaria</tp:taxon-name-part><tp:taxon-name-part taxon-name-part-type="species" reg="yunnanensis">yunnanensis.</tp:taxon-name-part></tp:taxon-name></italic> Scale bars: 2 μm. Photographs by Song-Ming Tang.</p></caption><graphic xmlns:xlink="http://www.w3.org/1999/xlink" xlink:href="mycokeys-107-189-g015.jpg" position="float" orientation="portrait" xlink:type="simple" id="oo_1110030.jpg"><uri content-type="original_file" xlink:type="simple">https://binary.pensoft.net/fig/1110030</uri></graphic></fig><fig id="F1" position="float" orientation="portrait"><object-id xmlns:xlink="http://www.w3.org/1999/xlink" content-type="doi" xlink:type="simple">10.3897/mycokeys.107.127907.figure1</object-id><object-id xmlns:xlink="http://www.w3.org/1999/xlink" content-type="arpha" xlink:type="simple">36D9D066-F989-57BF-BFD0-E91758B06E1C</object-id><label>Figure 1.</label><caption><p>Maximum likelihood tree based on ITS1-5.8S-ITS2. Bootstrap support values ≥ 70%. The new sequences are highlighted in red, and the holotype of each species is in bold.</p></caption><graphic xmlns:xlink="http://www.w3.org/1999/xlink" xlink:href="mycokeys-107-189-g001.jpg" position="float" orientation="portrait" xlink:type="simple" id="oo_1110016.jpg"><uri content-type="original_file" xlink:type="simple">https://binary.pensoft.net/fig/1110016</uri></graphic></fig></tp:treatment-sec><ref-list><ref id="B39"><mixed-citation xmlns:xlink="http://www.w3.org/1999/xlink" xlink:type="simple"><person-group><name name-style="western"><surname>Wilson</surname><given-names>AW</given-names></name><name name-style="western"><surname>Hosaka</surname><given-names>K</given-names></name><name name-style="western"><surname>Perry</surname><given-names>BA</given-names></name><name name-style="western"><surname>Mueller</surname><given-names>GM</given-names></name></person-group> (<year>2013</year>) <article-title><italic><tp:taxon-name><tp:taxon-name-part taxon-name-part-type="genus">Laccaria</tp:taxon-name-part></tp:taxon-name></italic> (<tp:taxon-name><tp:taxon-name-part taxon-name-part-type="class">Agaricomycetes</tp:taxon-name-part></tp:taxon-name>, <tp:taxon-name><tp:taxon-name-part taxon-name-part-type="phylum">Basidiomycota</tp:taxon-name-part></tp:taxon-name>) from Tibet (Xizang Autonomous Region, China).</article-title><source>Mycoscience</source><volume>54</volume>(<issue>6</issue>): <fpage>406</fpage>–<lpage>419</lpage>. <ext-link xlink:href="10.1016/j.myc.2013.01.006" ext-link-type="doi" xlink:type="simple">https://doi.org/10.1016/j.myc.2013.01.006</ext-link></mixed-citation></ref><ref id="B40"><mixed-citation xmlns:xlink="http://www.w3.org/1999/xlink" xlink:type="simple"><person-group><name name-style="western"><surname>Wilson</surname><given-names>AW</given-names></name><name name-style="western"><surname>Hosaka</surname><given-names>K</given-names></name><name name-style="western"><surname>Mueller</surname><given-names>GM</given-names></name></person-group> (<year>2017</year>) <article-title>Evolution of ectomycorrhizas as a driver of diversification and biogeographic patterns in the model mycorrhizal mushroom genus <italic><tp:taxon-name><tp:taxon-name-part taxon-name-part-type="genus">Laccaria</tp:taxon-name-part></tp:taxon-name></italic>.</article-title><source>The New Phytologist</source><volume>213</volume>(<issue>4</issue>): <fpage>1862</fpage>–<lpage>1873</lpage>. <ext-link xlink:href="10.1111/nph.14270" ext-link-type="doi" xlink:type="simple">https://doi.org/10.1111/nph.14270</ext-link></mixed-citation></ref><ref id="B37"><mixed-citation xmlns:xlink="http://www.w3.org/1999/xlink" xlink:type="simple"><person-group><name name-style="western"><surname>Wang</surname><given-names>XH</given-names></name><name name-style="western"><surname>Das</surname><given-names>K</given-names></name><name name-style="western"><surname>Bera</surname><given-names>I</given-names></name><name name-style="western"><surname>Chen</surname><given-names>YH</given-names></name><name name-style="western"><surname>Bhatt</surname><given-names>RP</given-names></name><name name-style="western"><surname>Ghosh</surname><given-names>A</given-names></name><name name-style="western"><surname>Hembrom</surname><given-names>ME</given-names></name><name name-style="western"><surname>Hofdtetter</surname><given-names>V</given-names></name><name name-style="western"><surname>Parihar</surname><given-names>A</given-names></name><name name-style="western"><surname>Vizzini</surname><given-names>A</given-names></name><name name-style="western"><surname>Xu</surname><given-names>TM</given-names></name><name name-style="western"><surname>Zhao</surname><given-names>CL</given-names></name><name name-style="western"><surname>Buyck</surname><given-names>B</given-names></name></person-group> (<year>2019</year>) <article-title>Fungal Biodiversity Profiles 81–90. Cryptogamie.</article-title><source>Mycologie</source><volume>40</volume>(<issue>5</issue>): <fpage>57</fpage>–<lpage>95</lpage>. <ext-link xlink:href="10.5252/cryptogamie-mycologie2019v40a5" ext-link-type="doi" xlink:type="simple">https://doi.org/10.5252/cryptogamie-mycologie2019v40a5</ext-link></mixed-citation></ref><ref id="B17"><mixed-citation xmlns:xlink="http://www.w3.org/1999/xlink" xlink:type="simple"><person-group><name name-style="western"><surname>Montoya</surname><given-names>L</given-names></name><name name-style="western"><surname>Bandala</surname><given-names>VM</given-names></name><name name-style="western"><surname>Baroni</surname><given-names>TJ</given-names></name><name name-style="western"><surname>Horton</surname><given-names>TR</given-names></name></person-group> (<year>2015</year>) <article-title>A new species of <italic><tp:taxon-name><tp:taxon-name-part taxon-name-part-type="genus">Laccaria</tp:taxon-name-part></tp:taxon-name></italic> in montane cloud forest from eastern Mexico.</article-title><source>Mycoscience</source><volume>56</volume>(<issue>6</issue>): <fpage>597</fpage>–<lpage>605</lpage>. <ext-link xlink:href="10.1016/j.myc.2015.06.002" ext-link-type="doi" xlink:type="simple">https://doi.org/10.1016/j.myc.2015.06.002</ext-link></mixed-citation></ref></ref-list></tp:taxon-treatment>
