# Supplementary material for: ﻿New species and new records of Laccaria (Agaricales, Basidiomycota) from Northern Thailand
Source: MycoKeys. 2024 Aug 7;107:189–217. doi: 10.3897/mycokeys.107.127907 (PMC11336393; doi:10.3897/mycokeys.107.127907)
Supplement: XML Treatment for Laccaria umbilicata [file mycokeys.107.127907-treatment3.xml]

<!DOCTYPE tp:taxon-treatment
  PUBLIC "-//TaxonX//DTD Taxonomic Treatment Publishing DTD v0 20100105//EN" "tax-treatment-NSO.dtd">
<tp:taxon-treatment xmlns:tp="http://www.plazi.org/taxpub"><tp:treatment-meta><kwd-group><label>Taxon classification</label><kwd>
                <named-content content-type="kingdom">Fungi</named-content>
              </kwd><kwd>
                <named-content content-type="order">Agaricales</named-content>
              </kwd><kwd>
                <named-content content-type="family">Hydnangiaceae</named-content>
              </kwd></kwd-group><mixed-citation publication-type="journal"><person-group><name><surname>Tang</surname><given-names>Song-Ming</given-names></name><name><surname>Vadthanarat</surname><given-names>Santhiti</given-names></name><name><surname>Raghoonundon</surname><given-names>Bhavesh</given-names></name><name><surname>Luo</surname><given-names>Zong-Long</given-names></name><name><surname>Zhu</surname><given-names>Xin-Yu</given-names></name><name><surname>Yu</surname><given-names>Feng-Ming</given-names></name><name><surname>He</surname><given-names>Jun</given-names></name><name><surname>Li</surname><given-names>Shu-Hong</given-names></name></person-group><article-title>﻿New species and new records of <italic><tp:taxon-name><tp:taxon-name-part taxon-name-part-type="genus" reg="Laccaria">Laccaria</tp:taxon-name-part></tp:taxon-name></italic> (<tp:taxon-name><tp:taxon-name-part taxon-name-part-type="order">Agaricales</tp:taxon-name-part></tp:taxon-name>, <tp:taxon-name><tp:taxon-name-part taxon-name-part-type="phylum">Basidiomycota</tp:taxon-name-part></tp:taxon-name>) from Northern Thailand</article-title><source>MycoKeys</source><day>07</day><month>08</month><year>2024</year><volume>107</volume><fpage>189</fpage><lpage>217</lpage><pub-id pub-id-type="doi">10.3897/mycokeys.107.127907</pub-id></mixed-citation></tp:treatment-meta><tp:nomenclature><label>﻿</label><tp:taxon-name>
              <object-id xmlns:xlink="http://www.w3.org/1999/xlink" content-type="arpha" xlink:type="simple">231BBE65-13BD-51E6-999C-138DC5B72702</object-id>
              <tp:taxon-name-part taxon-name-part-type="genus" reg="Laccaria">Laccaria</tp:taxon-name-part>
              <tp:taxon-name-part taxon-name-part-type="species" reg="umbilicata">umbilicata</tp:taxon-name-part>
            </tp:taxon-name><tp:taxon-authority>Ming Zhang, in Zhang, Gao, Mu &amp; Deng, Journal of Fungi 9(12, no. 1179): 16 (2023)</tp:taxon-authority><xref ref-type="fig" rid="F9">Figs 9</xref><xref ref-type="fig" rid="F10">, 10</xref><xref ref-type="fig" rid="F11">, 11</xref><xref ref-type="fig" rid="F15">, 15</xref></tp:nomenclature><tp:treatment-sec sec-type="description" id="SECID0EO6CI"><title>Description.</title><p>Basidiomata small. Pileus 7–11 mm in diam., applanate to plano-concave, depressed to subumbilicate shape of center, light yellow (1B4), when loss of moisture or with age becoming whitish, clearly striate towards the margin on the surface, without umbo; margin straight, eroded of margin; context thin, 0.5–1 mm, light yellow (1B4). Lamellae reddish brown (8E5–8), 3–5 mm wide; lamellulae subdecurrent to decurrent, thick, regular, distant, 3–4 mm in height; lamella edge even or entire, sometime undate, lamellulae in 3–4 tiers. Stipe 11.0–18.0 × 1.4–2.0 mm, cylindrical, fistulose, central or eccentric, equal with an enlarged base and nearly subclavate, white (1A1), sometime pale orange, basal mycelium white (1A1); stipe context fistulose, white, sometime pale orange. Odor and taste not observed.</p><fig id="F9" position="float" orientation="portrait"><object-id xmlns:xlink="http://www.w3.org/1999/xlink" content-type="doi" xlink:type="simple">10.3897/mycokeys.107.127907.figure9</object-id><object-id xmlns:xlink="http://www.w3.org/1999/xlink" content-type="arpha" xlink:type="simple">DF284968-4FCE-502B-9DD1-A609F32BDEFD</object-id><label>Figure 9.</label><caption><p>Fresh basidiomata of <italic><tp:taxon-name><tp:taxon-name-part taxon-name-part-type="genus" reg="Laccaria">Laccaria</tp:taxon-name-part><tp:taxon-name-part taxon-name-part-type="species" reg="umbilicata">umbilicata</tp:taxon-name-part></tp:taxon-name></italic> (<bold>a–d</bold><named-content xmlns:xlink="http://www.w3.org/1999/xlink" content-type="dwc:institutional_code" xlink:title="Mae Fah Luang University Herbarium" xlink:href="http://grbio.org/institution/mae-fah-laung-university" xlink:type="simple">MFLU</named-content> 22-0105, <bold>e, f</bold> HKAS 110652, <bold>g</bold> HKAS 110651). Scale bars: 5 mm. Photographs by Song-Ming Tang.</p></caption><graphic xmlns:xlink="http://www.w3.org/1999/xlink" xlink:href="mycokeys-107-189-g009.jpg" position="float" orientation="portrait" xlink:type="simple" id="oo_1110024.jpg"><uri content-type="original_file" xlink:type="simple">https://binary.pensoft.net/fig/1110024</uri></graphic></fig><p>Basidia 30–49 × 9–15 μm, (mean length = 39 ± 6.3, mean width = 12 ± 1.9), clavate, hyaline, 4-spored; sterigmata 5–8 × 2–3 μm (mean length = 6 ± 0.7, mean width = 2.5 ± 0.23). Basidiospores (excluding ornamentation) [150/3/2] (6.4–) 7.9–11.0 (–12.0) × (5.7–) 7.4–9.6 (–10.8) μm, (mean length = 9.4 ± 0.76, mean width = 8.9 ± 0.73), Q = 1.00–1.34, Q<sub>m</sub> = 1.07 ± 0.06, globose to subglobose, hyaline, echinulate; spines 0.2–0.5 μm long, ca. 0.5–0.8 μm wide at the base, crowded. Cheilocystidia 15–20 × 3–5 μm, (mean length = 17 ± 1.7, mean width = 4 ± 0.8), subclavate, narrowly clavate, hyphae-like, flexuose or mucronate, thin-walled, hyaline, abundant. Pleurocystidia 17–25 × 4–6 μm, (mean length = 20 ± 2.6, mean width = 5 ± 0.7), subclavate, narrowly clavate, hyphae-like, flexuose or mucronate, thin-walled, hyaline, abundant. Lamellar trama regular, 50–70 μm wide, composed of slightly thick-walled, filamentous hyphae 2–8 μm wide. Subhymenium 7–11 μm thick, tightly interwoven, fusiform or irregular cells, 5–10 × 2–3 μm, (mean length = 8 ± 1.2, mean width = 2.3 ± 0.3). Lamellar edge heteromorphous, more in number of cheilocystidia. Pileipellis 60–100 μm thick, composed of interwoven radiating, thin-walled, cylindrical, filamentous hyphae 3–8 μm wide. Stipitipellis composed of appressed, parallel, simply septate, thick-walled, hyphae 2–8 μm wide; stipe trama composed of longitudinally arranged, pale orange in KOH, clavate terminal cells, infrequently branching, septate, thick-walled, hyphae 8–20 μm wide. Caulocystidia not seen. Clamp present at some septa in pileipellis, lamellae and stipitipellis.</p><fig id="F10" position="float" orientation="portrait"><object-id xmlns:xlink="http://www.w3.org/1999/xlink" content-type="doi" xlink:type="simple">10.3897/mycokeys.107.127907.figure10</object-id><object-id xmlns:xlink="http://www.w3.org/1999/xlink" content-type="arpha" xlink:type="simple">8BC8F092-EF8E-58CB-81E8-49DFE602ADBA</object-id><label>Figure 10.</label><caption><p><italic><tp:taxon-name><tp:taxon-name-part taxon-name-part-type="genus" reg="Laccaria">Laccaria</tp:taxon-name-part><tp:taxon-name-part taxon-name-part-type="species" reg="umbilicata">umbilicata</tp:taxon-name-part></tp:taxon-name></italic> (<named-content xmlns:xlink="http://www.w3.org/1999/xlink" content-type="dwc:institutional_code" xlink:title="Mae Fah Luang University Herbarium" xlink:href="http://grbio.org/institution/mae-fah-laung-university" xlink:type="simple">MFLU</named-content> 22-0105) <bold>a</bold> basidiospores <bold>b–c</bold> basidia <bold>d</bold> cheilocystidia <bold>e</bold> pleurocystidia. Scale bars: 10 μm. Photographs by Song-Ming Tang.</p></caption><graphic xmlns:xlink="http://www.w3.org/1999/xlink" xlink:href="mycokeys-107-189-g010.jpg" position="float" orientation="portrait" xlink:type="simple" id="oo_1110025.jpg"><uri content-type="original_file" xlink:type="simple">https://binary.pensoft.net/fig/1110025</uri></graphic></fig></tp:treatment-sec><tp:treatment-sec sec-type="habitat" id="SECID0E6BDI"><title>Habitat and phenology.</title><p>Gregarious or caespitose on the ground associated with the <italic><tp:taxon-name><tp:taxon-name-part taxon-name-part-type="genus" reg="Fagus">Fagus</tp:taxon-name-part></tp:taxon-name></italic> and <italic><tp:taxon-name><tp:taxon-name-part taxon-name-part-type="genus" reg="Dipterocarpus">Dipterocarpus</tp:taxon-name-part></tp:taxon-name></italic>.</p><fig id="F11" position="float" orientation="portrait"><object-id xmlns:xlink="http://www.w3.org/1999/xlink" content-type="doi" xlink:type="simple">10.3897/mycokeys.107.127907.figure11</object-id><object-id xmlns:xlink="http://www.w3.org/1999/xlink" content-type="arpha" xlink:type="simple">CC2015AC-A3F0-5C9D-9E55-0B1A0ECF6C89</object-id><label>Figure 11.</label><caption><p><italic><tp:taxon-name><tp:taxon-name-part taxon-name-part-type="genus" reg="Laccaria">Laccaria</tp:taxon-name-part><tp:taxon-name-part taxon-name-part-type="species" reg="umbilicata">umbilicata</tp:taxon-name-part></tp:taxon-name></italic><bold>A</bold> pileipellis <bold>B</bold> stipitipellis. Scale bars: 10 μm. Photographs by Song-Ming Tang.</p></caption><graphic xmlns:xlink="http://www.w3.org/1999/xlink" xlink:href="mycokeys-107-189-g011.jpg" position="float" orientation="portrait" xlink:type="simple" id="oo_1110026.jpg"><uri content-type="original_file" xlink:type="simple">https://binary.pensoft.net/fig/1110026</uri></graphic></fig></tp:treatment-sec><tp:treatment-sec sec-type="material" id="SECID0EPDDI"><title>Additional specimens examined.</title><p>Thailand, Chiang Mai Province: Mae On District, Huay Keaw, Pox Village, elevation 795 m., 6 September 2020, S. M. Tang, HKAS110652; ibid., 6 September 2020, S. M. Tang, HKAS110651. Chiang Mai Province, Mae On District, Huay Keaw, elevation 812 m, 6 September 2020, S. M. Tang, 2020090626 (<named-content xmlns:xlink="http://www.w3.org/1999/xlink" content-type="dwc:institutional_code" xlink:title="Mae Fah Luang University Herbarium" xlink:href="http://grbio.org/institution/mae-fah-laung-university" xlink:type="simple">MFLU</named-content> 22-0105)</p></tp:treatment-sec><tp:treatment-sec sec-type="notes" id="SECID0E1DDI"><title>Notes.</title><p>Following BLASTn searches of NCBI GenBank, the closest matches of the ITS and LSU sequences of our new collection (HKAS110652) is <italic><tp:taxon-name><tp:taxon-name-part taxon-name-part-type="genus" reg="Laccaria">L.</tp:taxon-name-part><tp:taxon-name-part taxon-name-part-type="species" reg="umbilicata">umbilicata</tp:taxon-name-part></tp:taxon-name></italic> (specimen GDGM82911 (holotype) ITS 99.67% shared identity; specimen GDGM82883 LUS 99.54% shared identity). The morphology of Thai collections was fit to the original description of <italic><tp:taxon-name><tp:taxon-name-part taxon-name-part-type="genus" reg="Laccaria">L.</tp:taxon-name-part><tp:taxon-name-part taxon-name-part-type="species" reg="umbilicata">umbilicata</tp:taxon-name-part></tp:taxon-name></italic> from Southwest China (Yunnan) by <xref ref-type="bibr" rid="B41">Zhang et al. (2023)</xref>, including small basidiomata (10–28 mm), pale yellow, pale orange to light orange pileus, and clavate to ellipsoid pleurocystidia. Phylogenetically, our specimens grouped with <italic><tp:taxon-name><tp:taxon-name-part taxon-name-part-type="genus" reg="Laccaria">L.</tp:taxon-name-part><tp:taxon-name-part taxon-name-part-type="species" reg="umbilicata">umbilicata</tp:taxon-name-part></tp:taxon-name></italic> GDGM82911 (holotype) have high support values (Fig. <xref ref-type="fig" rid="F1">1</xref>, 100). Thus, we identified this specimen as a new record from Thailand.</p></tp:treatment-sec><tp:treatment-sec><!--Section generated to contain objects referenced in tp:taxon-treatment.--><fig id="F15" position="float" orientation="portrait"><object-id xmlns:xlink="http://www.w3.org/1999/xlink" content-type="doi" xlink:type="simple">10.3897/mycokeys.107.127907.figure15</object-id><object-id xmlns:xlink="http://www.w3.org/1999/xlink" content-type="arpha" xlink:type="simple">3FE716C9-9297-5ECB-A634-858DC2E825B3</object-id><label>Figure 15.</label><caption><p>Characteristics of basidiospores ornamentations <bold>a, b</bold><italic><tp:taxon-name><tp:taxon-name-part taxon-name-part-type="genus" reg="Laccaria">Laccaria</tp:taxon-name-part><tp:taxon-name-part taxon-name-part-type="species" reg="pseudoalba">pseudoalba</tp:taxon-name-part></tp:taxon-name></italic><bold>c, d</bold><italic><tp:taxon-name><tp:taxon-name-part taxon-name-part-type="genus" reg="Laccaria">Laccaria</tp:taxon-name-part><tp:taxon-name-part taxon-name-part-type="species" reg="subroseoalbescens">subroseoalbescens</tp:taxon-name-part></tp:taxon-name></italic><bold>e–g</bold><italic><tp:taxon-name><tp:taxon-name-part taxon-name-part-type="genus" reg="Laccaria">Laccaria</tp:taxon-name-part><tp:taxon-name-part taxon-name-part-type="species" reg="umbilicata">umbilicata</tp:taxon-name-part></tp:taxon-name></italic><bold>h–i</bold><italic><tp:taxon-name><tp:taxon-name-part taxon-name-part-type="genus" reg="Laccaria">Laccaria</tp:taxon-name-part><tp:taxon-name-part taxon-name-part-type="species" reg="yunnanensis">yunnanensis.</tp:taxon-name-part></tp:taxon-name></italic> Scale bars: 2 μm. Photographs by Song-Ming Tang.</p></caption><graphic xmlns:xlink="http://www.w3.org/1999/xlink" xlink:href="mycokeys-107-189-g015.jpg" position="float" orientation="portrait" xlink:type="simple" id="oo_1110030.jpg"><uri content-type="original_file" xlink:type="simple">https://binary.pensoft.net/fig/1110030</uri></graphic></fig><fig id="F1" position="float" orientation="portrait"><object-id xmlns:xlink="http://www.w3.org/1999/xlink" content-type="doi" xlink:type="simple">10.3897/mycokeys.107.127907.figure1</object-id><object-id xmlns:xlink="http://www.w3.org/1999/xlink" content-type="arpha" xlink:type="simple">36D9D066-F989-57BF-BFD0-E91758B06E1C</object-id><label>Figure 1.</label><caption><p>Maximum likelihood tree based on ITS1-5.8S-ITS2. Bootstrap support values ≥ 70%. The new sequences are highlighted in red, and the holotype of each species is in bold.</p></caption><graphic xmlns:xlink="http://www.w3.org/1999/xlink" xlink:href="mycokeys-107-189-g001.jpg" position="float" orientation="portrait" xlink:type="simple" id="oo_1110016.jpg"><uri content-type="original_file" xlink:type="simple">https://binary.pensoft.net/fig/1110016</uri></graphic></fig></tp:treatment-sec><ref-list><ref id="B41"><mixed-citation xmlns:xlink="http://www.w3.org/1999/xlink" xlink:type="simple"><person-group><name name-style="western"><surname>Zhang</surname><given-names>M</given-names></name><name name-style="western"><surname>Gao</surname><given-names>XL</given-names></name><name name-style="western"><surname>Mu</surname><given-names>LQ</given-names></name><name name-style="western"><surname>Deng</surname><given-names>WQ</given-names></name></person-group> (<year>2023</year>) <article-title>Morphology and molecular phylogeny reveal five new species of <italic><tp:taxon-name><tp:taxon-name-part taxon-name-part-type="genus">Laccaria</tp:taxon-name-part></tp:taxon-name></italic> (<tp:taxon-name><tp:taxon-name-part taxon-name-part-type="family">Hydnangiaceae</tp:taxon-name-part></tp:taxon-name>, <tp:taxon-name><tp:taxon-name-part taxon-name-part-type="order">Agaricales</tp:taxon-name-part></tp:taxon-name>) from Southern China.</article-title><source>Journal of <tp:taxon-name><tp:taxon-name-part taxon-name-part-type="kingdom">Fungi</tp:taxon-name-part></tp:taxon-name></source><volume>9</volume>(<issue>12</issue>): <fpage>1179</fpage>. <ext-link xlink:href="10.3390/jof9121179" ext-link-type="doi" xlink:type="simple">https://doi.org/10.3390/jof9121179</ext-link></mixed-citation></ref></ref-list></tp:taxon-treatment>
