# Supplementary material for: ﻿New species and new records of Laccaria (Agaricales, Basidiomycota) from Northern Thailand
Source: MycoKeys. 2024 Aug 7;107:189–217. doi: 10.3897/mycokeys.107.127907 (PMC11336393; doi:10.3897/mycokeys.107.127907)
Supplement: XML Treatment for Laccaria yunnanensis [file mycokeys.107.127907-treatment4.xml]

<!DOCTYPE tp:taxon-treatment
  PUBLIC "-//TaxonX//DTD Taxonomic Treatment Publishing DTD v0 20100105//EN" "tax-treatment-NSO.dtd">
<tp:taxon-treatment xmlns:tp="http://www.plazi.org/taxpub"><tp:treatment-meta><kwd-group><label>Taxon classification</label><kwd>
                <named-content content-type="kingdom">Fungi</named-content>
              </kwd><kwd>
                <named-content content-type="order">Agaricales</named-content>
              </kwd><kwd>
                <named-content content-type="family">Hydnangiaceae</named-content>
              </kwd></kwd-group><mixed-citation publication-type="journal"><person-group><name><surname>Tang</surname><given-names>Song-Ming</given-names></name><name><surname>Vadthanarat</surname><given-names>Santhiti</given-names></name><name><surname>Raghoonundon</surname><given-names>Bhavesh</given-names></name><name><surname>Luo</surname><given-names>Zong-Long</given-names></name><name><surname>Zhu</surname><given-names>Xin-Yu</given-names></name><name><surname>Yu</surname><given-names>Feng-Ming</given-names></name><name><surname>He</surname><given-names>Jun</given-names></name><name><surname>Li</surname><given-names>Shu-Hong</given-names></name></person-group><article-title>﻿New species and new records of <italic><tp:taxon-name><tp:taxon-name-part taxon-name-part-type="genus" reg="Laccaria">Laccaria</tp:taxon-name-part></tp:taxon-name></italic> (<tp:taxon-name><tp:taxon-name-part taxon-name-part-type="order">Agaricales</tp:taxon-name-part></tp:taxon-name>, <tp:taxon-name><tp:taxon-name-part taxon-name-part-type="phylum">Basidiomycota</tp:taxon-name-part></tp:taxon-name>) from Northern Thailand</article-title><source>MycoKeys</source><day>07</day><month>08</month><year>2024</year><volume>107</volume><fpage>189</fpage><lpage>217</lpage><pub-id pub-id-type="doi">10.3897/mycokeys.107.127907</pub-id></mixed-citation></tp:treatment-meta><tp:nomenclature><label>﻿</label><tp:taxon-name>
              <object-id xmlns:xlink="http://www.w3.org/1999/xlink" content-type="arpha" xlink:type="simple">B108C03A-7955-5696-BD4E-20E5125952F2</object-id>
              <tp:taxon-name-part taxon-name-part-type="genus" reg="Laccaria">Laccaria</tp:taxon-name-part>
              <tp:taxon-name-part taxon-name-part-type="species" reg="yunnanensis">yunnanensis</tp:taxon-name-part>
            </tp:taxon-name><tp:taxon-authority>F. Popa, Rexer, G. Kost, Mycol. Progress 13(4): 1113 (2014)</tp:taxon-authority><xref ref-type="fig" rid="F12">Figs 12</xref><xref ref-type="fig" rid="F13">, 13</xref><xref ref-type="fig" rid="F14">, 14</xref><xref ref-type="fig" rid="F15">, 15</xref></tp:nomenclature><tp:treatment-sec sec-type="description" id="SECID0ECHDI"><title>Description.</title><p>Basidiomata large. Pileus 50–110 mm in diam., plano-concave, concave to hemisphaericus, glabrous, without umbo, yellowish-brown (5D4–5D8), brown (6E5–6E8), dark brown (7–8F5–8), yellowish brown when young, becoming dark brown with age, clearly striate on the surface; margin inflexed, sometimes reflexed; context thin, 2–3 mm, yellowish brown (5D4). Lamellae adnate, distant, yellowish-brown (5D4–5D8), brown (6E5–6E8), dark brown (7–8F5–8), 5–8 mm in height; lamella edge even or entire, sometime undate; lamellulae subdecurrent or decurrent, thick, regular, close; lamellulae in 2–3 tiers. Stipe 24.2–77.8 × 2.1–5.6 mm, cylindrical, central or eccentric, equal, smooth, same color as the pileus, yellowish-brown (5D4–8), brown (6E5–8), dark brown (7F5–8, 8F5–8), to whitish at the base, basal mycelium white (1A1); stipe context stuffed, yellowish brown. Odor and taste not observed.</p><fig id="F12" position="float" orientation="portrait"><object-id xmlns:xlink="http://www.w3.org/1999/xlink" content-type="doi" xlink:type="simple">10.3897/mycokeys.107.127907.figure12</object-id><object-id xmlns:xlink="http://www.w3.org/1999/xlink" content-type="arpha" xlink:type="simple">7566DA64-1D66-53E7-880D-CD5E04F30C13</object-id><label>Figure 12.</label><caption><p><italic><tp:taxon-name><tp:taxon-name-part taxon-name-part-type="genus" reg="Laccaria">Laccaria</tp:taxon-name-part><tp:taxon-name-part taxon-name-part-type="species" reg="yunnanensis">yunnanensis</tp:taxon-name-part></tp:taxon-name></italic><bold>a–d</bold> basidiomata (<bold>a, b</bold> HKAS 110638 <bold>c</bold> HKAS 110631 <bold>d</bold> HKAS 110630). Scale bars: 1 cm. Photographs by Song-Ming Tang.</p></caption><graphic xmlns:xlink="http://www.w3.org/1999/xlink" xlink:href="mycokeys-107-189-g012.jpg" position="float" orientation="portrait" xlink:type="simple" id="oo_1110027.jpg"><uri content-type="original_file" xlink:type="simple">https://binary.pensoft.net/fig/1110027</uri></graphic></fig><p>Basidia 41–53 × 7–15 μm, (mean length = 45 ± 8.3, mean width = 10 ± 2.3), clavate, mostly 4–spored, rarely 2–spored, sterigmata 6–9 μm, 2–3 μm wide at base. Basidiospores (excluding ornamentation) [250/5/2] 7.9–10.9 × 8.0–10.9 μm, (mean length = 9.5 ± 0.81, mean width = 9.4 ± 0.73), Q = 1.00–1.21, Q<sub>m</sub> = 1.12, globose, hyaline, echinulate, spines 1–2 μm long, ca. 0.5–1.0 μm wide at the base, crowded. Pleurocystidia 50–70 × 10–25 μm, (mean length = 59 ± 5.4, mean width = 18 ± 2.4), clavate to ellipsoid, thin-walled, hyaline hyphae. Cheilocystidia abundant, 25–50 × 4–8 μm, (mean length = 38 ± 3.5, mean width = 6 ± 0.8), subclavate, narrowly clavate to cylindrical, flexuose or mucronate, thin-walled, hyaline hyphae. Lamellar trama 60–100 mm thick regular, composed of slightly thick-walled, filamentous hyphae 2–12 μm wide. Lamellar edge more in number of cheilocystidia. Subhymenium 7–10 μm thick, tightly interwoven, fusiform or irregular cells, 2–4 × 4–5 μm, (mean length = 3 ± 0.2, mean width = 4.3 ± 0.3). Pileipellis 40–80 μm thick, yellowish brown in KOH, composed of radiating interwoven, thin-walled, cylindrical, filamentous hyphae 3–5 μm wide. Stipitipellis composed of appressed, parallel, simply septate, thick-walled, hyphae 5–20 μm wide; stipe trama composed of longitudinally arranged, pale yellowish in KOH, clavate terminal cells, infrequently branching, septate, thick-walled, hyphae 6–18 μm wide. Caulocystidia not seen. Clamp present at some septa in pileipellis, lamellae and stipitipellis.</p><fig id="F13" position="float" orientation="portrait"><object-id xmlns:xlink="http://www.w3.org/1999/xlink" content-type="doi" xlink:type="simple">10.3897/mycokeys.107.127907.figure13</object-id><object-id xmlns:xlink="http://www.w3.org/1999/xlink" content-type="arpha" xlink:type="simple">9C531BED-8246-5012-ADFC-8A6C61A383CC</object-id><label>Figure 13.</label><caption><p><italic><tp:taxon-name><tp:taxon-name-part taxon-name-part-type="genus" reg="Laccaria">Laccaria</tp:taxon-name-part><tp:taxon-name-part taxon-name-part-type="species" reg="yunnanensis">yunnanensis</tp:taxon-name-part></tp:taxon-name></italic><bold>A</bold> pileipellis <bold>B</bold> stipitipellis. Scale bars: 20 μm. Photographs by Song-Ming Tang.</p></caption><graphic xmlns:xlink="http://www.w3.org/1999/xlink" xlink:href="mycokeys-107-189-g013.jpg" position="float" orientation="portrait" xlink:type="simple" id="oo_1110028.jpg"><uri content-type="original_file" xlink:type="simple">https://binary.pensoft.net/fig/1110028</uri></graphic></fig></tp:treatment-sec><tp:treatment-sec sec-type="habitat" id="SECID0EHJDI"><title>Habitat and phenology.</title><p>Scattered, gregarious, or caespitose on the ground in <italic><tp:taxon-name><tp:taxon-name-part taxon-name-part-type="genus" reg="Dipterocarpus">Dipterocarpus</tp:taxon-name-part></tp:taxon-name></italic> and <italic><tp:taxon-name><tp:taxon-name-part taxon-name-part-type="genus" reg="Fagus">Fagus</tp:taxon-name-part></tp:taxon-name></italic>.</p></tp:treatment-sec><tp:treatment-sec sec-type="material" id="SECID0E2JDI"><title>Material examined.</title><p>Thailand. Chiang Mai Province: Mare Taeng District, Pha Deng Village, 14 July 2020, S. M. Tang, HKAS 110638; ibid., 14 July 2020 S. M. Tang, HKAS 110636; ibid., 11 August 2020 S. M. Tang, <named-content xmlns:xlink="http://www.w3.org/1999/xlink" content-type="dwc:institutional_code" xlink:title="Mae Fah Luang University Herbarium" xlink:href="http://grbio.org/institution/mae-fah-laung-university" xlink:type="simple">MFLU</named-content> 22-0107; ibid., 10 September 2020 F. M. Yu, HKAS 110630.</p><fig id="F14" position="float" orientation="portrait"><object-id xmlns:xlink="http://www.w3.org/1999/xlink" content-type="doi" xlink:type="simple">10.3897/mycokeys.107.127907.figure14</object-id><object-id xmlns:xlink="http://www.w3.org/1999/xlink" content-type="arpha" xlink:type="simple">B03DE8E3-0370-5C44-B587-607812ABA31C</object-id><label>Figure 14.</label><caption><p><italic><tp:taxon-name><tp:taxon-name-part taxon-name-part-type="genus" reg="Laccaria">Laccaria</tp:taxon-name-part><tp:taxon-name-part taxon-name-part-type="species" reg="yunnanensis">yunnanensis</tp:taxon-name-part></tp:taxon-name></italic><bold>a</bold> basidiospores <bold>b</bold> basidia <bold>c</bold> cheilocystidia <bold>d</bold> pleurocystidia. Scale bars: 10 μm. Photographs by Song-Ming Tang.</p></caption><graphic xmlns:xlink="http://www.w3.org/1999/xlink" xlink:href="mycokeys-107-189-g014.jpg" position="float" orientation="portrait" xlink:type="simple" id="oo_1110029.jpg"><uri content-type="original_file" xlink:type="simple">https://binary.pensoft.net/fig/1110029</uri></graphic></fig></tp:treatment-sec><tp:treatment-sec sec-type="notes" id="SECID0EGLDI"><title>Notes.</title><p>The morphology of Thai collections fit the original description of <italic><tp:taxon-name><tp:taxon-name-part taxon-name-part-type="genus" reg="Laccaria">L.</tp:taxon-name-part><tp:taxon-name-part taxon-name-part-type="species" reg="yunnanensis">yunnanensis</tp:taxon-name-part></tp:taxon-name></italic> from Southwest China (Yunnan) by <xref ref-type="bibr" rid="B24">Popa et al. (2014)</xref> including large basidiomata (pileus 50–110 mm in diam.), yellowish brown, brown, dark brown, yellowish brown or dark brown pileus, basidia clavate, and clavate to ellipsoid pleurocystidia. Our molecular analysis also indicated that four Thai collections belong to the same species.</p><fig id="F15" position="float" orientation="portrait"><object-id xmlns:xlink="http://www.w3.org/1999/xlink" content-type="doi" xlink:type="simple">10.3897/mycokeys.107.127907.figure15</object-id><object-id xmlns:xlink="http://www.w3.org/1999/xlink" content-type="arpha" xlink:type="simple">3FE716C9-9297-5ECB-A634-858DC2E825B3</object-id><label>Figure 15.</label><caption><p>Characteristics of basidiospores ornamentations <bold>a, b</bold><italic><tp:taxon-name><tp:taxon-name-part taxon-name-part-type="genus" reg="Laccaria">Laccaria</tp:taxon-name-part><tp:taxon-name-part taxon-name-part-type="species" reg="pseudoalba">pseudoalba</tp:taxon-name-part></tp:taxon-name></italic><bold>c, d</bold><italic><tp:taxon-name><tp:taxon-name-part taxon-name-part-type="genus" reg="Laccaria">Laccaria</tp:taxon-name-part><tp:taxon-name-part taxon-name-part-type="species" reg="subroseoalbescens">subroseoalbescens</tp:taxon-name-part></tp:taxon-name></italic><bold>e–g</bold><italic><tp:taxon-name><tp:taxon-name-part taxon-name-part-type="genus" reg="Laccaria">Laccaria</tp:taxon-name-part><tp:taxon-name-part taxon-name-part-type="species" reg="umbilicata">umbilicata</tp:taxon-name-part></tp:taxon-name></italic><bold>h–i</bold><italic><tp:taxon-name><tp:taxon-name-part taxon-name-part-type="genus" reg="Laccaria">Laccaria</tp:taxon-name-part><tp:taxon-name-part taxon-name-part-type="species" reg="yunnanensis">yunnanensis.</tp:taxon-name-part></tp:taxon-name></italic> Scale bars: 2 μm. Photographs by Song-Ming Tang.</p></caption><graphic xmlns:xlink="http://www.w3.org/1999/xlink" xlink:href="mycokeys-107-189-g015.jpg" position="float" orientation="portrait" xlink:type="simple" id="oo_1110030.jpg"><uri content-type="original_file" xlink:type="simple">https://binary.pensoft.net/fig/1110030</uri></graphic></fig></tp:treatment-sec><ref-list><ref id="B24"><mixed-citation xmlns:xlink="http://www.w3.org/1999/xlink" xlink:type="simple"><person-group><name name-style="western"><surname>Popa</surname><given-names>F</given-names></name><name name-style="western"><surname>Rexer</surname><given-names>KH</given-names></name><name name-style="western"><surname>Donges</surname><given-names>K</given-names></name><name name-style="western"><surname>Yang</surname><given-names>ZL</given-names></name><name name-style="western"><surname>Kost</surname><given-names>G</given-names></name></person-group> (<year>2014</year>) <article-title>Three new <italic><tp:taxon-name><tp:taxon-name-part taxon-name-part-type="genus">Laccaria</tp:taxon-name-part></tp:taxon-name></italic> species from Southwest (Yunnan).</article-title><source>Mycological Progress</source><volume>13</volume>(<issue>4</issue>): <fpage>998</fpage>. <ext-link xlink:href="10.1007/s11557-014-0998-7" ext-link-type="doi" xlink:type="simple">https://doi.org/10.1007/s11557-014-0998-7</ext-link></mixed-citation></ref></ref-list></tp:taxon-treatment>
